# Supplementary material for: Effects of Contextual Variables on Match Load in a Professional Soccer Team Attending to the Different Season Periods
Source: Sensors (Basel). 2024 Jan 21;24(2):679. doi: 10.3390/s24020679 (PMC10820192; doi:10.3390/s24020679)
Supplement: Supplementary file 1 [file sensors-24-00679-s001.zip]

Archive with 1 entries (1 files):
- sensors-2819112-supplementary.pdf
